# Supplementary material for: Zebra Finch chicks recognise parental scent, and retain chemosensory knowledge of their genetic mother, even after egg cross-fostering
Source: Sci Rep. 2017 Oct 9;7:12859. doi: 10.1038/s41598-017-13110-y (PMC5634463; doi:10.1038/s41598-017-13110-y)
Supplement: Supplementary file 2 — Dataset 1 [file 41598_2017_13110_MOESM2_ESM.xlsx]

## Sheet: Tabelle1
Experiment No.	Chick ID	Cage	genetic	non-genetic	Experiment	Diff	Egg treatment	Experimenter	Duration Begging	time of egg in foster nest	Time of incubation by genetic mother
1	1	SB 6	3	8	1	-5	0	1	11	0	14
2	2	SB 6	0	0	1	0	0	1	0	0	14
3	1	SB 3	16	15	1	1	0	1	31	0	14
4	2	SB 3	11	7	1	4	0	1	18	0	14
5	1	SB 2	0	0	1	0	0	1	0	0	14
6	1	SB 8	20	20	1	0	0	1	40	0	14
7	2	SB 8	19	0	1	19	0	1	19	0	14
8	1	SB 1	0	0	1	0	0	1	0	0	14
9	2	SB 1	18	12	1	6	0	1	30	0	14
10	2	SB 2	0	0	1	0	0	1	0	0	14
11	3	SB 3	0	0	1	0	0	1	0	0	14
12	4	SB 3	4	0	1	4	0	1	4	0	14
13	3	SB 1	25	15	1	10	0	1	40	0	14
14	1	SB 4	0	0	1	0	0	1	0	0	14
15	2	SB 4	0	0	1	0	0	1	0	0	14
16	3	SB 4	15	12	1	3	0	1	27	0	14
17	4	SB 4	23	20	1	3	0	1	43	0	14
18	1	SB 5	0	0	1	0	0	1	0	0	14
19	2	SB 5	20	18	1	2	0	1	38	0	14
20	4	SB 1	29	25	1	4	0	1	54	0	14
21	3	SB 13	0	0	1	0	0	1	0	0	14
22	1	SB 11	0	2	1	-2	0	1	2	0	14
23	3	SB 5	0	0	1	0	0	1	0	0	14
24	2	SB 11	10	0	1	10	0	1	10	0	14
25	4	SB 13	12	10	1	2	0	1	22	0	14
26	5	SB 13	10	15	1	-5	0	1	25	0	14
27	1	SB 13	0	0	1	0	0	1	0	0	14
28	2	SB 13	16	0	1	16	0	1	16	0	14
29	3	SB 11	14	14	1	0	0	1	28	0	14
30	1	SB 9	20	13	1	7	0	1	33	0	14
31	2	SB 9	8	8	1	0	0	1	16	0	14
32	1	SB 12	0	0	1	0	0	1	0	0	14
33	2	SB 12	21	13	1	8	0	1	34	0	14
34	1	SB 17	0	0	1	0	0	1	0	0	14
35	2	SB 17	12	8	1	4	0	1	20	0	14
36	1	SB 15	11	0	1	11	0	1	11	0	14
37	2	SB 15	0	0	1	0	0	1	0	0	14
38	3	SB 15	0	0	1	0	0	1	0	0	14
39	4	SB 15	7	0	1	7	0	1	7	0	14
40	5	BC 12	11	0	1	11	0	1	11	0	14
41	4	BC 11	20	0	1	20	0	1	20	0	14
42	1	SW 1	5	0	2	5	0	2	5	0	14
43	2	SW 1	0	0	2	0	0	2	0	0	14
44	1	SW 4	0	0	2	0	0	2	0	0	14
45	2	SW 4	0	0	2	0	0	2	0	0	14
46	3	SW 4	0	0	2	0	0	2	0	0	14
47	1	SW 5	10	12	2	-2	0	2	22	0	14
48	2	SW 5	12	0	2	12	0	2	12	0	14
49	3	SW 5	0	0	2	0	0	2	0	0	14
50	1	SW 7	4	3	2	1	0	2	7	0	14
51	2	SW 7	0	0	2	0	0	2	0	0	14
52	3	SW 7	9	5	2	4	0	2	14	0	14
53	1	SW 9	7	0	2	7	0	2	7	0	14
54	2	SW 9	13	0	2	13	0	2	13	0	14
55	3	SW 9	5	0	2	5	0	2	5	0	14
56	1	SW 10	10	4	2	6	0	2	14	0	14
57	2	SW 10	13	0	2	13	0	2	13	0	14
58	1	SW 11	0	0	2	0	0	2	0	0	14
59	2	SW 11	12	12	2	0	0	2	24	0	14
60	3	SW 11	0	0	2	0	0	2	0	0	14
61	4	SW 11	0	0	2	0	0	2	0	0	14
62	5	SW 11	10	0	2	10	0	2	10	0	14
63	1	MP 10	39	20	3	19	1	3	59	1	13
64	3	MP 11	31	32	3	-1	1	3	63	3	15
65	5	MP 12	17	3	3	14	1	3	20	8	6
66	1	MP 7	23	23	3	0	1	3	46	3	11
67	1	MP 1	27	28	3	-1	1	3	55	4	9
68	1	MP 18	20	3	3	17	1	3	23	3	11
69	2	MP 20	21	14	3	7	1	3	35	4	10
70	3	MP 16	22	12	3	10	1	3	34	6	10
71	2	MP 11	18	17	3	1	1	3	35	6	10
72	1	MP 10	12	0	3	12	1	3	12	2	12
73	1	MP 9	25	12	3	13	1	3	37	2	11
74	1	MP 24	37	21	3	16	1	3	58	3	11
75	2	MP 26	47	25	3	22	1	3	72	3	11
76	3	MP 22	0	0	3	0	1	3	0	4	9
77	1	MP 9	0	0	3	0	1	3	0	1	13
78	1	MP 18	23	25	4	-2	1	3	48	1	10
79	2	MP 1	0	0	4	0	1	3	0	3	12
80	3	MP 9	33	30	4	3	1	3	63	3	12
81	1	MP 16	0	6	4	-6	1	3	6	3	12
82	2	Mp 12	12	13	4	-1	1	3	25	3	11
83	1	MP 22	21	23	4	-2	1	3	44	3	10
84	3	MP 26	27	32	4	-5	1	3	59	6	8
85	2	MP 20	6	19	4	-13	1	3	25	3	10
86	1	MP 25	22	11	4	11	1	3	33	2	10
87	4	MP 10	13	9	4	4	1	3	22	4	9
88	3	BC17	11	5	4	6	1	3	16	5	8
89	3	BC6	13	13	4	0	1	3	26	7	8
90	3	BC11	20	14	4	6	1	3	34	7	7
91	3	MR 25	0	0	4	0	1	3	0	3	11
92	1	MR23	8	10	4	-2	1	3	18	3	10
93	1	MR 3	30	18	4	12	1	3	48	5	9
